# Supplementary material for: Location of Recurrences after Trimodality Treatment for Glioblastoma with Respect to the Delivered Radiation Dose Distribution and Its Influence on Prognosis
Source: Cancers (Basel). 2023 May 30;15(11):2982. doi: 10.3390/cancers15112982 (PMC10252044; doi:10.3390/cancers15112982)
Supplement: Supplementary file 1 [file cancers-15-02982-s001.zip]

Archive with 1 entries (1 files):
- cancers-2332904-Figure S1.jpg
